# Supplementary material for: A new species of Eutettix (Hemiptera, Cicadellidae, Deltocephalinae) from Wisconsin
Source: Zookeys. 2016 Jan 28;(557):79–83. doi: 10.3897/zookeys.557.5939 (PMC4740837; doi:10.3897/zookeys.557.5939)
Supplement: XML Treatment for Eutettix latoides [file zookeys.557.5939-treatment1.xml]

<!DOCTYPE tp:taxon-treatment
  PUBLIC "-//TaxonX//DTD Taxonomic Treatment Publishing DTD v0 20100105//EN" "tax-treatment-NSO.dtd">
<tp:taxon-treatment xmlns:tp="http://www.plazi.org/taxpub"><tp:treatment-meta><kwd-group><label>Taxon classification</label><kwd><named-content content-type="kingdom">Animalia</named-content></kwd><kwd><named-content content-type="order">Hemiptera</named-content></kwd><kwd><named-content content-type="family">Cicadellidae</named-content></kwd></kwd-group><mixed-citation publication-type="journal"><person-group><name><surname>McKamey</surname><given-names>Stuart H.</given-names></name></person-group><article-title>A new species of <italic><tp:taxon-name><tp:taxon-name-part taxon-name-part-type="genus">Eutettix</tp:taxon-name-part></tp:taxon-name></italic> (<tp:taxon-name><tp:taxon-name-part taxon-name-part-type="order">Hemiptera</tp:taxon-name-part></tp:taxon-name>, <tp:taxon-name><tp:taxon-name-part taxon-name-part-type="family">Cicadellidae</tp:taxon-name-part></tp:taxon-name>, <tp:taxon-name><tp:taxon-name-part taxon-name-part-type="subfamily">Deltocephalinae</tp:taxon-name-part></tp:taxon-name>) from Wisconsin</article-title><source>Zookeys</source><day>28</day><month>1</month><year>2016</year><volume>2016</volume><issue>557</issue><fpage>79</fpage><lpage>83</lpage><pub-id pub-id-type="doi">10.3897/zookeys.557.5939</pub-id></mixed-citation></tp:treatment-meta><tp:nomenclature><tp:taxon-name>
            <tp:taxon-name-part taxon-name-part-type="genus">Eutettix</tp:taxon-name-part>
            <tp:taxon-name-part taxon-name-part-type="species">latoides</tp:taxon-name-part>
            <object-id xmlns:xlink="http://www.w3.org/1999/xlink" content-type="zoobank" xlink:type="simple">http://zoobank.org/45B41234-5AEC-411A-AD44-398D5C5CD0D7</object-id>
          </tp:taxon-name><tp:taxon-status xmlns:xlink="http://www.w3.org/1999/xlink" xlink:type="simple">sp. n.</tp:taxon-status></tp:nomenclature><tp:treatment-sec sec-type="Diagnosis"><title>Diagnosis.</title><p>male with internal pygofer hook bifurcate distally, its ventral branch approximately five times wider than its dorsal branch.</p><!--PageBreak--></tp:treatment-sec><tp:treatment-sec sec-type="Measurements"><title>Measurements.</title><p>Length of male with forewings in repose 4.4 mm, maximum width of pronotum 1.4 mm.</p></tp:treatment-sec><tp:treatment-sec sec-type="Description"><title>Description.</title><p>
            <bold><italic>Head.</italic></bold> Slightly wider than pronotum, anterior margin rounded in lateral view, with transverse striations between ocelli in anterior view, and, in dorsal view (Fig. <xref ref-type="fig" rid="F1">1</xref>) parallel margined, vertex with shallow furrow just behind anterior margin; frontoclypeal suture distinct (Fig. <xref ref-type="fig" rid="F1">3</xref>), clypeus slightly wider distally, frontoclypeus <!--PageBreak-->not tumid (Fig. <xref ref-type="fig" rid="F1">2</xref>); ocelli on anterior margin of head close to eyes, separated from them by nearly their width (Fig. <xref ref-type="fig" rid="F1">3</xref>). Thorax. Pronotum transversely striate, posterior margin weakly concave, lateral margin shorter than basal width of eye (Fig. <xref ref-type="fig" rid="F1">1</xref>); forewing macropterous with veins not raised, distinct appendix limited to anal margin, three anteapical cells, 2<sup>nd</sup> slightly constricted medially, venation not reticulate distally, A1-A2 crossvein absent; prothoracic femur (Fig. <xref ref-type="fig" rid="F1">3</xref>) with many small setae in row AV and intercalary row, AM1 seta present, dorsal surface rounded, not sharply carinate along AD and PD margins; metathoracic femoral apex macrosetal formula 2+2+1.</p><fig id="F1" position="float" orientation="portrait"><label>Figures 1–7.</label><caption><p>
          <italic><tp:taxon-name><tp:taxon-name-part taxon-name-part-type="genus">Eutettix</tp:taxon-name-part> <tp:taxon-name-part taxon-name-part-type="species">latoides</tp:taxon-name-part></tp:taxon-name></italic> sp. n., holotype. <bold>1–3</bold> habitus from dorsal, lateral, and anterior views, respectively <bold>4–6</bold> aedeagus, styles, and connective from dorsal, lateral, and posterrior views, respectively <bold>7</bold> Right side of pygofer, internal view, showing its diagnostic pygofer hook (left side removed).</p></caption><graphic xmlns:xlink="http://www.w3.org/1999/xlink" xlink:href="zookeys-557-079-g001.jpg" position="float" orientation="portrait" xlink:type="simple" id="oo_75207.jpg"/></fig><p>
            <bold><italic>Male terminalia.</italic></bold> Pygofer in lateral view bluntly pointed; pygofer hook (Fig. <xref ref-type="fig" rid="F1">7</xref>) arising basoventrally within pygofer, curving gradually dorsoposteriorly then abruptly ventroposteriorly, bifurcate apically, ventral branch finely serrate and gradually acuminate, approximately 5× wider than dorsal branch, which has subparallel sides until acute apex. Aedeagus (Figs <xref ref-type="fig" rid="F1">4–6</xref>) in lateral view narrow throughout, lacking basal or median processes, bearing a pair of anterior apical leaflike processes slightly longer than half of aedeagal shaft, directed ventrolaterally, gonopore apical. Style with small basal lobe, pointed apex directed posteriorly. Connective basally broad, articulated with aedeagus, in dorsal view Y-shaped.</p><p>
            <bold><italic>Color.</italic></bold> Irregularly fuscous throughout, darker along transverse furrow on head frontoclypeal suture and vertex, on forewing cubitus apex and both r-c crossveins, and on legs setal bases.</p><p>
            <bold><italic>Female.</italic></bold> Unknown.</p></tp:treatment-sec><tp:treatment-sec sec-type="Distribution"><title>Distribution.</title><p>United States: central Wisconsin.</p></tp:treatment-sec><tp:treatment-sec sec-type="Probable host"><title>Probable host.</title><p>
            <italic><tp:taxon-name><tp:taxon-name-part taxon-name-part-type="genus">Quercus</tp:taxon-name-part> <tp:taxon-name-part taxon-name-part-type="species">ellipsoidalis</tp:taxon-name-part></tp:taxon-name></italic> E.J. Hill (Northern pin oak or Hill’s oak). Because the label does not indicate how the specimen was collected from the oak, its host must be considered tentative until further specimens are collected. Nevertheless, it may indeed feed on oak. <xref ref-type="bibr" rid="B3">Hepner (1942)</xref> reported three other <italic><tp:taxon-name><tp:taxon-name-part taxon-name-part-type="genus">Eutettix</tp:taxon-name-part></tp:taxon-name></italic> species that have been collected from oaks: <italic><tp:taxon-name><tp:taxon-name-part taxon-name-part-type="genus">Eutettix</tp:taxon-name-part> <tp:taxon-name-part taxon-name-part-type="species">querci</tp:taxon-name-part></tp:taxon-name></italic> Gillette and Baker, from <italic><tp:taxon-name><tp:taxon-name-part taxon-name-part-type="genus">Quercus</tp:taxon-name-part> <tp:taxon-name-part taxon-name-part-type="species">undulata</tp:taxon-name-part></tp:taxon-name></italic> Torr. (Wavyleaf oak), and <italic><tp:taxon-name><tp:taxon-name-part taxon-name-part-type="genus">Eutettix</tp:taxon-name-part> <tp:taxon-name-part taxon-name-part-type="species">querci</tp:taxon-name-part> <tp:taxon-name-part taxon-name-part-type="subspecies">albus</tp:taxon-name-part></tp:taxon-name></italic> Hepner and <italic><tp:taxon-name><tp:taxon-name-part taxon-name-part-type="genus">Eutettix</tp:taxon-name-part> <tp:taxon-name-part taxon-name-part-type="species">prinoides</tp:taxon-name-part></tp:taxon-name></italic> Hepner, both from <italic><tp:taxon-name><tp:taxon-name-part taxon-name-part-type="genus">Quercus</tp:taxon-name-part> <tp:taxon-name-part taxon-name-part-type="species">prinoides</tp:taxon-name-part></tp:taxon-name></italic> Willd. (Dwarf Chinkapin oak).</p><p>Holotype (<named-content xmlns:xlink="http://www.w3.org/1999/xlink" content-type="dwc:institutional_code" xlink:type="simple">USNM</named-content>): male, with labels “[Wisconsin Rapids,] Wood Co., Wis. / Griffith St[ate]. Nursery / VII-22-1948 / R.D. Shenefelt Ray”, “coll. from / <tp:taxon-name><tp:taxon-name-part taxon-name-part-type="genus">Quercus</tp:taxon-name-part> <tp:taxon-name-part taxon-name-part-type="species">ellipsoidalis</tp:taxon-name-part></tp:taxon-name> / normal”, and “HOLOTYPE / <tp:taxon-name><tp:taxon-name-part taxon-name-part-type="genus">Eutettix</tp:taxon-name-part></tp:taxon-name> / <tp:taxon-name><tp:taxon-name-part taxon-name-part-type="species">latoides</tp:taxon-name-part></tp:taxon-name> / S.H. McKamey.” Brackets indicate inferred data not on labels. Georeference: <named-content xmlns:xlink="http://www.w3.org/1999/xlink" content-type="dwc:verbatimCoordinates" xlink:type="simple">44.3408°N; -89.7349°W</named-content> (DD).</p></tp:treatment-sec><tp:treatment-sec sec-type="Etymology"><title>Etymology.</title><p>The name is a combination of “<italic>latus</italic>” and the Greek suffix “-<italic>oides</italic>,” in reference to the resemblance of the new species to <italic><tp:taxon-name><tp:taxon-name-part taxon-name-part-type="genus">Eutettix</tp:taxon-name-part> <tp:taxon-name-part taxon-name-part-type="species">latus</tp:taxon-name-part></tp:taxon-name></italic>, as discussed below.</p></tp:treatment-sec><ref-list><ref id="B3"><mixed-citation xmlns:xlink="http://www.w3.org/1999/xlink" xlink:type="simple">
          <person-group><name name-style="western"><surname>Hepner</surname><given-names>LW</given-names></name></person-group> (<year>1942</year>) <article-title>A taxonomic revision of the genus <italic><tp:taxon-name><tp:taxon-name-part taxon-name-part-type="genus">Eutettix</tp:taxon-name-part></tp:taxon-name></italic> in America north of Mexico (<tp:taxon-name><tp:taxon-name-part taxon-name-part-type="suborder">Homoptera</tp:taxon-name-part></tp:taxon-name>, <tp:taxon-name><tp:taxon-name-part taxon-name-part-type="family">Cicadellidae</tp:taxon-name-part></tp:taxon-name>).</article-title> <source>The Kansas University Science Bulletin</source> <volume>28</volume>: <fpage>253</fpage>–<lpage>293</lpage>.</mixed-citation></ref></ref-list></tp:taxon-treatment>
